# Supplementary material for: Fecal microbiota dynamics and its relationship to diarrhea and health in dairy calves
Source: J Anim Sci Biotechnol. 2022 Oct 28;13:132. doi: 10.1186/s40104-022-00758-4 (PMC9616619; doi:10.1186/s40104-022-00758-4)
Supplement: Supplementary file 3 — Additional file 3: Table S1. The ASVs in co-occurrence pattern of trial 1 stage 4. [file 40104_2022_758_MOESM3_ESM.xlsx]

## Sheet: supple.table.S2
ASVid	Passed the test	Log2 Fold change	Group	ModuleID	Kingdom	Phylum	Class	Order	Family	Genus	Species
ASV41	DESeq2	-1.9792	Diarrheic associated	D-M2	Bacteria	Bacteroidetes	Bacteroidia	Bacteroidales	Bacteroidaceae	Bacteroides	NA
ASV22	DESeq2 & LEfSe	-1.3669	Diarrheic associated	D-M1	Bacteria	Bacteroidetes	Bacteroidia	Bacteroidales	Barnesiellaceae	NA	NA
ASV11	LEfSe	-1.59211	Diarrheic associated	14	Bacteria	Bacteroidetes	Bacteroidia	Bacteroidales	Prevotellaceae	Prevotellaceae_UCG-003	NA
ASV28	DESeq2	1.25304	Non-diarrheic associated	ND-M	Bacteria	Bacteroidetes	Bacteroidia	Bacteroidales	Muribaculaceae	NA	NA
ASV39	LEfSe	-1.53749	Diarrheic associated	D-M2	Bacteria	Bacteroidetes	Bacteroidia	Bacteroidales	Bacteroidaceae	Bacteroides	NA
ASV44	DESeq2	1.27623	Non-diarrheic associated	ND-M	Bacteria	Bacteroidetes	Bacteroidia	Bacteroidales	Muribaculaceae	NA	NA
ASV33	DESeq2	-1.17095	Diarrheic associated	D-M1	Bacteria	Bacteroidetes	Bacteroidia	Bacteroidales	Rikenellaceae	Rikenellaceae_RC9_gut_group	NA
ASV151	DESeq2	1.00595	Non-diarrheic associated	ND-M	Bacteria	Firmicutes	Clostridia	Clostridiales	Ruminococcaceae	UBA1819	NA
ASV170	LEfSe	-1.05976	Diarrheic associated	D-M1	Bacteria	Bacteroidetes	Bacteroidia	Bacteroidales	Bacteroidaceae	Bacteroides	NA
ASV177	LEfSe	-2.13965	Diarrheic associated	D-M1	Bacteria	Bacteroidetes	Bacteroidia	Bacteroidales	NA	NA	NA
ASV174	DESeq2 & LEfSe	-1.64661	Diarrheic associated	D-M1	Bacteria	Firmicutes	Clostridia	Clostridiales	Lachnospiraceae	Lachnospiraceae_FCS020_group	NA
ASV206	DESeq2 & LEfSe	-1.79656	Diarrheic associated	D-M1	Bacteria	Bacteroidetes	Bacteroidia	Bacteroidales	Bacteroidaceae	Bacteroides	NA
ASV196	DESeq2 & LEfSe	-1.30236	Diarrheic associated	D-M1	Bacteria	Firmicutes	Clostridia	Clostridiales	Ruminococcaceae	Ruminococcaceae_UCG-010	NA
ASV427	DESeq2 & LEfSe	-2.28705	Diarrheic associated	9	Bacteria	Firmicutes	Clostridia	Clostridiales	Ruminococcaceae	Ruminococcaceae_UCG-010	NA
ASV574	DESeq2	-2.243	Diarrheic associated	9	Bacteria	Firmicutes	Clostridia	Clostridiales	Ruminococcaceae	Ruminococcaceae_UCG-010	NA
ASV43	LEfSe	-1.62128	Diarrheic associated	14	Bacteria	Bacteroidetes	Bacteroidia	Bacteroidales	Prevotellaceae	Prevotellaceae_UCG-003	NA
ASV130	DESeq2 & LEfSe	-2.00726	Diarrheic associated	7	Bacteria	Firmicutes	Clostridia	Clostridiales	Ruminococcaceae	Butyricicoccus	pullicaecorum
ASV145	DESeq2	-2.66963	Diarrheic associated	D-M2	Bacteria	Bacteroidetes	Bacteroidia	Bacteroidales	Bacteroidaceae	Bacteroides	NA
ASV259	DESeq2	-1.49373	Diarrheic associated	D-M2	Bacteria	Bacteroidetes	Bacteroidia	Bacteroidales	Bacteroidaceae	Bacteroides	NA
ASV340	LEfSe	-1.7714	Diarrheic associated	D-M1	Bacteria	Firmicutes	Clostridia	Clostridiales	Ruminococcaceae	NA	NA
ASV497	DESeq2 & LEfSe	1.395	Non-diarrheic associated	D-M1	Bacteria	Bacteroidetes	Bacteroidia	Bacteroidales	Barnesiellaceae	Barnesiella	NA
ASV557	LEfSe	-1.66124	Diarrheic associated	6	Bacteria	Firmicutes	Clostridia	Clostridiales	Ruminococcaceae	NA	NA
ASV234	DESeq2 & LEfSe	-2.30384	Diarrheic associated	36	Bacteria	Firmicutes	Clostridia	Clostridiales	Lachnospiraceae	Lachnospiraceae_FCS020_group	NA
ASV254	LEfSe	1.35031	Non-diarrheic associated	D-M1	Bacteria	Firmicutes	Clostridia	Clostridiales	Ruminococcaceae	Ruminococcaceae_UCG-005	NA
ASV3	— —	— —	— —	6	Bacteria	Firmicutes	Clostridia	Clostridiales	Ruminococcaceae	Faecalibacterium	prausnitzii
ASV5	— —	— —	— —	6	Bacteria	Fusobacteria	Fusobacteriia	Fusobacteriales	Fusobacteriaceae	Fusobacterium	NA
ASV6	— —	— —	— —	14	Bacteria	Bacteroidetes	Bacteroidia	Bacteroidales	Prevotellaceae	Prevotellaceae_UCG-003	NA
ASV8	— —	— —	— —	6	Bacteria	Bacteroidetes	Bacteroidia	Bacteroidales	Prevotellaceae	Alloprevotella	NA
ASV10	— —	— —	— —	6	Bacteria	Bacteroidetes	Bacteroidia	Bacteroidales	Bacteroidaceae	Bacteroides	NA
ASV9	— —	— —	— —	D-M2	Bacteria	Fusobacteria	Fusobacteriia	Fusobacteriales	Fusobacteriaceae	Fusobacterium	mortiferum
ASV13	— —	— —	— —	D-M2	Bacteria	Fusobacteria	Fusobacteriia	Fusobacteriales	Fusobacteriaceae	Fusobacterium	NA
ASV12	— —	— —	— —	6	Bacteria	Firmicutes	Clostridia	Clostridiales	Ruminococcaceae	Faecalibacterium	NA
ASV15	— —	— —	— —	6	Bacteria	Bacteroidetes	Bacteroidia	Bacteroidales	Bacteroidaceae	Bacteroides	NA
ASV73	— —	— —	— —	6	Bacteria	Bacteroidetes	Bacteroidia	Bacteroidales	Bacteroidaceae	Bacteroides	coprocola
ASV16	— —	— —	— —	6	Bacteria	Bacteroidetes	Bacteroidia	Bacteroidales	Prevotellaceae	Alloprevotella	NA
ASV1	— —	— —	— —	25	Bacteria	Proteobacteria	Gammaproteobacteria	Enterobacteriales	Enterobacteriaceae	Escherichia/Shigella	NA
ASV18	— —	— —	— —	6	Bacteria	Bacteroidetes	Bacteroidia	Bacteroidales	Prevotellaceae	Alloprevotella	NA
ASV21	— —	— —	— —	6	Bacteria	Proteobacteria	Gammaproteobacteria	Betaproteobacteriales	Burkholderiaceae	Sutterella	wadsworthensis
ASV30	— —	— —	— —	6	Bacteria	Verrucomicrobia	Verrucomicrobiae	Verrucomicrobiales	Akkermansiaceae	Akkermansia	NA
ASV24	— —	— —	— —	6	Bacteria	Bacteroidetes	Bacteroidia	Bacteroidales	Prevotellaceae	Prevotella_2	NA
ASV25	— —	— —	— —	6	Bacteria	Bacteroidetes	Bacteroidia	Bacteroidales	Bacteroidaceae	Bacteroides	NA
ASV26	— —	— —	— —	6	Bacteria	Bacteroidetes	Bacteroidia	Bacteroidales	Prevotellaceae	Alloprevotella	NA
ASV29	— —	— —	— —	6	Bacteria	Fusobacteria	Fusobacteriia	Fusobacteriales	Fusobacteriaceae	Fusobacterium	NA
ASV32	— —	— —	— —	6	Bacteria	Fusobacteria	Fusobacteriia	Fusobacteriales	Fusobacteriaceae	Fusobacterium	NA
ASV34	— —	— —	— —	6	Bacteria	Bacteroidetes	Bacteroidia	Bacteroidales	Prevotellaceae	Alloprevotella	NA
ASV17	— —	— —	— —	D-M2	Bacteria	Bacteroidetes	Bacteroidia	Bacteroidales	Bacteroidaceae	Bacteroides	plebeius
ASV87	— —	— —	— —	7	Bacteria	Firmicutes	Clostridia	Clostridiales	Ruminococcaceae	Butyricicoccus	NA
ASV128	— —	— —	— —	36	Bacteria	Bacteroidetes	Bacteroidia	Bacteroidales	Rikenellaceae	Rikenellaceae_RC9_gut_group	NA
ASV27	— —	— —	— —	1	Bacteria	Bacteroidetes	Bacteroidia	Bacteroidales	Bacteroidaceae	Bacteroides	massiliensis
ASV40	— —	— —	— —	5	Bacteria	Bacteroidetes	Bacteroidia	Bacteroidales	Muribaculaceae	NA	NA
ASV20	— —	— —	— —	7	Bacteria	Firmicutes	Clostridia	Clostridiales	Ruminococcaceae	Butyricicoccus	NA
ASV119	— —	— —	— —	D-M1	Bacteria	Bacteroidetes	Bacteroidia	Bacteroidales	Bacteroidaceae	Bacteroides	NA
ASV37	— —	— —	— —	6	Bacteria	Proteobacteria	Gammaproteobacteria	Betaproteobacteriales	Burkholderiaceae	Sutterella	wadsworthensis
ASV46	— —	— —	— —	1	Bacteria	Bacteroidetes	Bacteroidia	Bacteroidales	Muribaculaceae	NA	NA
ASV54	— —	— —	— —	6	Bacteria	Bacteroidetes	Bacteroidia	Bacteroidales	Bacteroidaceae	Bacteroides	plebeius
ASV56	— —	— —	— —	6	Bacteria	Bacteroidetes	Bacteroidia	Bacteroidales	Bacteroidaceae	Bacteroides	NA
ASV52	— —	— —	— —	7	Bacteria	Firmicutes	Clostridia	Clostridiales	Lachnospiraceae	Tyzzerella_4	nexilis
ASV58	— —	— —	— —	ND-M	Bacteria	Bacteroidetes	Bacteroidia	Bacteroidales	Prevotellaceae	Prevotellaceae_UCG-003	NA
ASV166	— —	— —	— —	11	Bacteria	Bacteroidetes	Bacteroidia	Bacteroidales	Muribaculaceae	NA	NA
ASV167	— —	— —	— —	D-M1	Bacteria	Bacteroidetes	Bacteroidia	Bacteroidales	Bacteroidaceae	Bacteroides	NA
ASV65	— —	— —	— —	ND-M	Bacteria	Bacteroidetes	Bacteroidia	Bacteroidales	Bacteroidaceae	Bacteroides	NA
ASV55	— —	— —	— —	6	Bacteria	Fusobacteria	Fusobacteriia	Fusobacteriales	Fusobacteriaceae	Fusobacterium	NA
ASV61	— —	— —	— —	6	Bacteria	Bacteroidetes	Bacteroidia	Bacteroidales	Bacteroidaceae	Bacteroides	NA
ASV181	— —	— —	— —	D-M1	Bacteria	Firmicutes	Clostridia	Clostridiales	Ruminococcaceae	Ruminococcaceae_UCG-005	NA
ASV64	— —	— —	— —	ND-M	Bacteria	Bacteroidetes	Bacteroidia	Bacteroidales	Prevotellaceae	Prevotella_9	NA
ASV83	— —	— —	— —	1	Bacteria	Bacteroidetes	Bacteroidia	Bacteroidales	Bacteroidaceae	Bacteroides	massiliensis
ASV53	— —	— —	— —	ND-M	Bacteria	Firmicutes	Clostridia	Clostridiales	Ruminococcaceae	Ruminiclostridium_9	NA
ASV84	— —	— —	— —	1	Bacteria	Bacteroidetes	Bacteroidia	Bacteroidales	Bacteroidaceae	Bacteroides	NA
ASV68	— —	— —	— —	D-M1	Bacteria	Bacteroidetes	Bacteroidia	Bacteroidales	Muribaculaceae	NA	NA
ASV78	— —	— —	— —	24	Bacteria	Firmicutes	Clostridia	Clostridiales	Lachnospiraceae	Lachnospiraceae_NK4A136_group	NA
ASV76	— —	— —	— —	6	Bacteria	Bacteroidetes	Bacteroidia	Bacteroidales	Prevotellaceae	Alloprevotella	NA
ASV88	— —	— —	— —	3	Bacteria	Firmicutes	Clostridia	Clostridiales	Lachnospiraceae	Tyzzerella	NA
ASV91	— —	— —	— —	24	Bacteria	Firmicutes	Clostridia	Clostridiales	Lachnospiraceae	Lachnoclostridium	NA
ASV23	— —	— —	— —	6	Bacteria	Bacteroidetes	Bacteroidia	Bacteroidales	Bacteroidaceae	Bacteroides	NA
ASV121	— —	— —	— —	ND-M	Bacteria	Bacteroidetes	Bacteroidia	Bacteroidales	Prevotellaceae	Prevotellaceae_Ga6A1_group	NA
ASV97	— —	— —	— —	ND-M	Bacteria	Bacteroidetes	Bacteroidia	Bacteroidales	Prevotellaceae	Prevotellaceae_Ga6A1_group	NA
ASV105	— —	— —	— —	6	Bacteria	Bacteroidetes	Bacteroidia	Bacteroidales	Tannerellaceae	Parabacteroides	NA
ASV67	— —	— —	— —	ND-M	Bacteria	Bacteroidetes	Bacteroidia	Bacteroidales	Prevotellaceae	Prevotella_1	NA
ASV80	— —	— —	— —	6	Bacteria	Firmicutes	Clostridia	Clostridiales	Lachnospiraceae	Tyzzerella	NA
ASV90	— —	— —	— —	D-M1	Bacteria	Bacteroidetes	Bacteroidia	Bacteroidales	Bacteroidaceae	Bacteroides	NA
ASV113	— —	— —	— —	ND-M	Bacteria	Bacteroidetes	Bacteroidia	Bacteroidales	Prevotellaceae	Prevotellaceae_NK3B31_group	NA
ASV103	— —	— —	— —	27	Bacteria	Bacteroidetes	Bacteroidia	Bacteroidales	Marinifilaceae	Butyricimonas	NA
ASV252	— —	— —	— —	D-M1	Bacteria	Tenericutes	Mollicutes	Izimaplasmatales	NA	NA	NA
ASV133	— —	— —	— —	36	Bacteria	Bacteroidetes	Bacteroidia	Bacteroidales	Rikenellaceae	Rikenellaceae_RC9_gut_group	NA
ASV112	— —	— —	— —	6	Bacteria	Firmicutes	Clostridia	Clostridiales	Ruminococcaceae	Subdoligranulum	NA
ASV135	— —	— —	— —	D-M1	Bacteria	Bacteroidetes	Bacteroidia	Bacteroidales	Bacteroidaceae	Bacteroides	NA
ASV292	— —	— —	— —	3	Bacteria	Firmicutes	Clostridia	Clostridiales	Lachnospiraceae	NA	NA
ASV132	— —	— —	— —	ND-M	Bacteria	Firmicutes	Clostridia	Clostridiales	Ruminococcaceae	Intestinimonas	NA
ASV123	— —	— —	— —	11	Bacteria	Bacteroidetes	Bacteroidia	Bacteroidales	Muribaculaceae	NA	NA
ASV149	— —	— —	— —	D-M1	Bacteria	Bacteroidetes	Bacteroidia	Bacteroidales	NA	NA	NA
ASV163	— —	— —	— —	D-M1	Bacteria	Bacteroidetes	Bacteroidia	Bacteroidales	Bacteroidaceae	Bacteroides	NA
ASV416	— —	— —	— —	9	Bacteria	Firmicutes	Clostridia	Clostridiales	Ruminococcaceae	NA	NA
ASV345	— —	— —	— —	3	Bacteria	Firmicutes	Clostridia	Clostridiales	Clostridiaceae_1	Clostridium_sensu_stricto_1	neonatale
ASV184	— —	— —	— —	D-M1	Bacteria	Firmicutes	Clostridia	Clostridiales	Lachnospiraceae	Lachnoclostridium_10	NA
ASV110	— —	— —	— —	6	Bacteria	Bacteroidetes	Bacteroidia	Bacteroidales	Bacteroidaceae	Bacteroides	NA
ASV276	— —	— —	— —	6	Bacteria	Firmicutes	Clostridia	Clostridiales	Lachnospiraceae	Lachnospiraceae_AC2044_group	NA
ASV193	— —	— —	— —	D-M1	Bacteria	Bacteroidetes	Bacteroidia	Bacteroidales	Barnesiellaceae	NA	NA
ASV202	— —	— —	— —	D-M1	Bacteria	Bacteroidetes	Bacteroidia	Bacteroidales	Bacteroidaceae	Bacteroides	NA
ASV95	— —	— —	— —	3	Bacteria	Firmicutes	Clostridia	Clostridiales	Lachnospiraceae	Blautia	NA
ASV131	— —	— —	— —	3	Bacteria	Firmicutes	Clostridia	Clostridiales	Ruminococcaceae	Fournierella	NA
ASV532	— —	— —	— —	D-M1	Bacteria	Firmicutes	Clostridia	Clostridiales	Ruminococcaceae	Ruminococcaceae_UCG-010	NA
ASV201	— —	— —	— —	6	Bacteria	Firmicutes	Clostridia	Clostridiales	Lachnospiraceae	NA	NA
ASV143	— —	— —	— —	D-M1	Bacteria	Firmicutes	Clostridia	Clostridiales	Lachnospiraceae	Tyzzerella	NA
ASV230	— —	— —	— —	D-M1	Bacteria	Bacteroidetes	Bacteroidia	Bacteroidales	Bacteroidaceae	Bacteroides	NA
ASV200	— —	— —	— —	D-M1	Bacteria	Bacteroidetes	Bacteroidia	Bacteroidales	Bacteroidaceae	Bacteroides	NA
ASV253	— —	— —	— —	6	Bacteria	Bacteroidetes	Bacteroidia	Bacteroidales	Prevotellaceae	Paraprevotella	NA
ASV215	— —	— —	— —	3	Bacteria	Firmicutes	Clostridia	Clostridiales	Lachnospiraceae	Roseburia	inulinivorans
ASV246	— —	— —	— —	6	Bacteria	Firmicutes	Clostridia	Clostridiales	Ruminococcaceae	Ruminococcaceae_UCG-005	NA
ASV124	— —	— —	— —	ND-M	Bacteria	Proteobacteria	Gammaproteobacteria	Betaproteobacteriales	Burkholderiaceae	Parasutterella	NA
ASV275	— —	— —	— —	3	Bacteria	Firmicutes	Clostridia	Clostridiales	Lachnospiraceae	Lachnoclostridium	NA
ASV289	— —	— —	— —	10	Bacteria	Firmicutes	Clostridia	Clostridiales	Ruminococcaceae	Ruminococcaceae_UCG-005	NA
ASV699	— —	— —	— —	9	Bacteria	Firmicutes	Clostridia	Clostridiales	Ruminococcaceae	Ruminococcaceae_UCG-010	NA
ASV182	— —	— —	— —	6	Bacteria	Firmicutes	Clostridia	Clostridiales	Ruminococcaceae	Pygmaiobacter	NA
ASV370	— —	— —	— —	3	Bacteria	Firmicutes	Clostridia	Clostridiales	Ruminococcaceae	Pygmaiobacter	NA
ASV195	— —	— —	— —	27	Bacteria	Bacteroidetes	Bacteroidia	Bacteroidales	Marinifilaceae	Butyricimonas	NA
ASV267	— —	— —	— —	5	Bacteria	Firmicutes	Clostridia	Clostridiales	Ruminococcaceae	Oscillibacter	NA
ASV221	— —	— —	— —	ND-M	Bacteria	Proteobacteria	Deltaproteobacteria	Desulfovibrionales	Desulfovibrionaceae	Mailhella	NA
ASV180	— —	— —	— —	D-M1	Bacteria	Bacteroidetes	Bacteroidia	Bacteroidales	Bacteroidaceae	Bacteroides	NA
ASV396	— —	— —	— —	3	Bacteria	Firmicutes	Clostridia	Clostridiales	Ruminococcaceae	Negativibacillus	massiliensis
ASV296	— —	— —	— —	3	Bacteria	Firmicutes	Clostridia	Clostridiales	Ruminococcaceae	Ruminococcaceae_UCG-005	NA
ASV568	— —	— —	— —	47	Bacteria	Bacteroidetes	Bacteroidia	Bacteroidales	Prevotellaceae	Prevotella_9	NA
ASV513	— —	— —	— —	47	Bacteria	Bacteroidetes	Bacteroidia	Bacteroidales	Prevotellaceae	Prevotella_9	NA
ASV701	— —	— —	— —	24	Bacteria	Firmicutes	Clostridia	Clostridiales	Lachnospiraceae	NA	NA
ASV138	— —	— —	— —	36	Bacteria	Bacteroidetes	Bacteroidia	Bacteroidales	Rikenellaceae	Rikenellaceae_RC9_gut_group	NA
ASV19	— —	— —	— —	25	Bacteria	Proteobacteria	Gammaproteobacteria	Enterobacteriales	Enterobacteriaceae	Escherichia/Shigella	NA
ASV266	— —	— —	— —	6	Bacteria	Bacteroidetes	Bacteroidia	Bacteroidales	Prevotellaceae	Prevotella_9	NA
ASV49	— —	— —	— —	14	Bacteria	Bacteroidetes	Bacteroidia	Bacteroidales	Prevotellaceae	Prevotellaceae_UCG-003	NA
ASV59	— —	— —	— —	1	Bacteria	Bacteroidetes	Bacteroidia	Bacteroidales	Muribaculaceae	NA	NA
ASV439	— —	— —	— —	9	Bacteria	Firmicutes	Clostridia	Clostridiales	Ruminococcaceae	Ruminococcaceae_UCG-002	NA
ASV69	— —	— —	— —	1	Bacteria	Bacteroidetes	Bacteroidia	Bacteroidales	Bacteroidaceae	Bacteroides	uniformis
ASV598	— —	— —	— —	10	Bacteria	Firmicutes	Clostridia	Clostridiales	Ruminococcaceae	Ruminococcaceae_UCG-005	NA
ASV75	— —	— —	— —	1	Bacteria	Bacteroidetes	Bacteroidia	Bacteroidales	Bacteroidaceae	Bacteroides	uniformis
ASV92	— —	— —	— —	6	Bacteria	Fusobacteria	Fusobacteriia	Fusobacteriales	Fusobacteriaceae	Fusobacterium	NA
ASV169	— —	— —	— —	11	Bacteria	Bacteroidetes	Bacteroidia	Bacteroidales	Muribaculaceae	NA	NA
ASV203	— —	— —	— —	11	Bacteria	Bacteroidetes	Bacteroidia	Bacteroidales	Muribaculaceae	NA	NA
ASV120	— —	— —	— —	6	Bacteria	Bacteroidetes	Bacteroidia	Bacteroidales	Prevotellaceae	Prevotella_2	NA
ASV445	— —	— —	— —	ND-M	Bacteria	Firmicutes	Clostridia	Clostridiales	Ruminococcaceae	Oscillospira	NA
ASV162	— —	— —	— —	11	Bacteria	Bacteroidetes	Bacteroidia	Bacteroidales	Muribaculaceae	NA	NA
ASV129	— —	— —	— —	27	Bacteria	Bacteroidetes	Bacteroidia	Bacteroidales	Marinifilaceae	Butyricimonas	NA
ASV219	— —	— —	— —	ND-M	Bacteria	Bacteroidetes	Bacteroidia	Bacteroidales	Prevotellaceae	Prevotellaceae_Ga6A1_group	NA
ASV222	— —	— —	— —	5	Bacteria	Firmicutes	Clostridia	Clostridiales	Lachnospiraceae	Blautia	NA
ASV223	— —	— —	— —	25	Bacteria	Proteobacteria	Gammaproteobacteria	Enterobacteriales	Enterobacteriaceae	NA	NA
ASV229	— —	— —	— —	D-M2	Bacteria	Bacteroidetes	Bacteroidia	Bacteroidales	Bacteroidaceae	Bacteroides	NA
ASV231	— —	— —	— —	D-M1	Bacteria	Bacteroidetes	Bacteroidia	Bacteroidales	Muribaculaceae	NA	NA
ASV239	— —	— —	— —	D-M1	Bacteria	Tenericutes	Mollicutes	EMP-G18	NA	NA	NA
ASV260	— —	— —	— —	D-M1	Bacteria	Firmicutes	Clostridia	Clostridiales	Ruminococcaceae	Ruminococcaceae_UCG-005	NA
ASV228	— —	— —	— —	6	Bacteria	Firmicutes	Clostridia	Clostridiales	Lachnospiraceae	GCA-900066575	NA
ASV272	— —	— —	— —	3	Bacteria	Firmicutes	Clostridia	Clostridiales	Lachnospiraceae	NA	NA
ASV273	— —	— —	— —	D-M1	Bacteria	Bacteroidetes	Bacteroidia	Bacteroidales	Bacteroidaceae	Bacteroides	NA
ASV406	— —	— —	— —	5	Bacteria	Firmicutes	Clostridia	Clostridiales	Ruminococcaceae	Oscillibacter	NA
ASV724	— —	— —	— —	47	Bacteria	Bacteroidetes	Bacteroidia	Bacteroidales	Prevotellaceae	Prevotella_9	NA
ASV307	— —	— —	— —	24	Bacteria	Bacteroidetes	Bacteroidia	Bacteroidales	Rikenellaceae	Rikenellaceae_RC9_gut_group	NA
ASV336	— —	— —	— —	D-M1	Bacteria	Firmicutes	Clostridia	Clostridiales	Lachnospiraceae	Lachnospiraceae_NK4A136_group	NA
ASV45	— —	— —	— —	D-M2	Bacteria	Fusobacteria	Fusobacteriia	Fusobacteriales	Fusobacteriaceae	Fusobacterium	NA
ASV63	— —	— —	— —	7	Bacteria	Firmicutes	Clostridia	Clostridiales	Lachnospiraceae	NA	NA
ASV394	— —	— —	— —	3	Bacteria	Firmicutes	Erysipelotrichia	Erysipelotrichales	Erysipelotrichaceae	Breznakia	NA
ASV70	— —	— —	— —	ND-M	Bacteria	Bacteroidetes	Bacteroidia	Bacteroidales	Prevotellaceae	Prevotellaceae_UCG-003	NA
ASV402	— —	— —	— —	D-M1	Bacteria	Bacteroidetes	Bacteroidia	Bacteroidales	Bacteroidaceae	Bacteroides	NA
ASV94	— —	— —	— —	6	Bacteria	Bacteroidetes	Bacteroidia	Bacteroidales	Bacteroidaceae	Bacteroides	NA
ASV107	— —	— —	— —	6	Bacteria	Bacteroidetes	Bacteroidia	Bacteroidales	Bacteroidaceae	Bacteroides	NA
ASV430	— —	— —	— —	3	Bacteria	Firmicutes	Clostridia	Clostridiales	Lachnospiraceae	NA	NA
ASV436	— —	— —	— —	6	Bacteria	Bacteroidetes	Bacteroidia	Bacteroidales	Bacteroidaceae	Bacteroides	NA
ASV700	— —	— —	— —	6	Bacteria	Tenericutes	Mollicutes	Anaeroplasmatales	Anaeroplasmataceae	Anaeroplasma	NA
ASV577	— —	— —	— —	6	Bacteria	Firmicutes	Clostridia	Clostridiales	Ruminococcaceae	Ruminococcaceae_UCG-010	NA
ASV140	— —	— —	— —	25	Bacteria	Proteobacteria	Gammaproteobacteria	Enterobacteriales	Enterobacteriaceae	Klebsiella	NA
ASV233	— —	— —	— —	27	Bacteria	Bacteroidetes	Bacteroidia	Bacteroidales	Marinifilaceae	Butyricimonas	NA
ASV159	— —	— —	— —	6	Bacteria	Proteobacteria	Gammaproteobacteria	Betaproteobacteriales	Burkholderiaceae	Sutterella	NA
ASV1176	— —	— —	— —	47	Bacteria	Bacteroidetes	Bacteroidia	Bacteroidales	Prevotellaceae	Prevotella_9	NA
ASV782	— —	— —	— —	3	Bacteria	Firmicutes	Clostridia	Clostridiales	Lachnospiraceae	Lachnospiraceae_NK4A136_group	NA
ASV801	— —	— —	— —	10	Bacteria	Firmicutes	Clostridia	Clostridiales	Peptococcaceae	NA	NA
ASV576	— —	— —	— —	36	Bacteria	Bacteroidetes	Bacteroidia	Bacteroidales	Rikenellaceae	Rikenellaceae_RC9_gut_group	NA
ASV338	— —	— —	— —	3	Bacteria	Bacteroidetes	Bacteroidia	Bacteroidales	Rikenellaceae	Rikenellaceae_RC9_gut_group	NA
ASV248	— —	— —	— —	D-M1	Bacteria	Bacteroidetes	Bacteroidia	Bacteroidales	Muribaculaceae	NA	NA
ASV264	— —	— —	— —	3	Bacteria	Firmicutes	Clostridia	Clostridiales	Lachnospiraceae	Tyzzerella	NA
ASV684	— —	— —	— —	D-M1	Bacteria	Firmicutes	Clostridia	Clostridiales	Ruminococcaceae	Ruminococcaceae_UCG-010	NA
ASV519	— —	— —	— —	3	Bacteria	Firmicutes	Clostridia	Clostridiales	Lachnospiraceae	Blautia	glucerasea
ASV287	— —	— —	— —	D-M1	Bacteria	Bacteroidetes	Bacteroidia	Bacteroidales	Bacteroidaceae	Bacteroides	NA
ASV871	— —	— —	— —	10	Bacteria	Firmicutes	Clostridia	Clostridiales	Ruminococcaceae	Ruminococcaceae_UCG-005	NA
ASV308	— —	— —	— —	6	Bacteria	Firmicutes	Clostridia	Clostridiales	Ruminococcaceae	NA	NA
ASV583	— —	— —	— —	9	Bacteria	Firmicutes	Clostridia	Clostridiales	Ruminococcaceae	Ruminococcaceae_UCG-010	NA
ASV447	— —	— —	— —	D-M1	Bacteria	Bacteroidetes	Bacteroidia	Bacteroidales	Bacteroidaceae	Bacteroides	fluxus
ASV457	— —	— —	— —	D-M1	Bacteria	Bacteroidetes	Bacteroidia	Bacteroidales	Muribaculaceae	NA	NA
ASV493	— —	— —	— —	3	Bacteria	Firmicutes	Clostridia	Clostridiales	Peptococcaceae	NA	NA
ASV564	— —	— —	— —	6	Bacteria	Bacteroidetes	Bacteroidia	Bacteroidales	Rikenellaceae	Alistipes	NA
ASV926	— —	— —	— —	6	Bacteria	Firmicutes	Clostridia	Clostridiales	Ruminococcaceae	Ruminococcaceae_UCG-005	NA
ASV803	— —	— —	— —	3	Bacteria	Firmicutes	Clostridia	Clostridiales	Lachnospiraceae	NA	NA
ASV817	— —	— —	— —	24	Bacteria	Firmicutes	Clostridia	Clostridiales	Lachnospiraceae	Lachnoclostridium	NA
ASV494	— —	— —	— —	3	Bacteria	Bacteroidetes	Bacteroidia	Bacteroidales	Muribaculaceae	NA	NA
ASV550	— —	— —	— —	11	Bacteria	Bacteroidetes	Bacteroidia	Bacteroidales	Muribaculaceae	NA	NA
ASV534	— —	— —	— —	3	Bacteria	Firmicutes	Clostridia	Clostridiales	Ruminococcaceae	Ruminococcaceae_UCG-005	NA
ASV208	— —	— —	— —	6	Bacteria	Proteobacteria	Gammaproteobacteria	Betaproteobacteriales	Burkholderiaceae	Sutterella	NA
ASV647	— —	— —	— —	6	Bacteria	Firmicutes	Clostridia	Clostridiales	Ruminococcaceae	Ruminococcaceae_UCG-005	NA
ASV531	— —	— —	— —	6	Bacteria	Bacteroidetes	Bacteroidia	Bacteroidales	Bacteroidaceae	Bacteroides	NA
ASV750	— —	— —	— —	D-M1	Bacteria	Firmicutes	Clostridia	Clostridiales	Ruminococcaceae	Ruminococcaceae_UCG-009	NA
ASV509	— —	— —	— —	ND-M	Bacteria	Bacteroidetes	Bacteroidia	Bacteroidales	Bacteroidaceae	Bacteroides	NA
